# Supplementary material for: Nutritional and Feeding Adaptability of Clanis bilineata tsingtauica Larvae to Different Cultivars of Soybean, (Glycine max)
Source: Foods. 2023 Apr 20;12(8):1721. doi: 10.3390/foods12081721 (PMC10137361; doi:10.3390/foods12081721)
Supplement: Supplementary file 1 [file foods-12-01721-s001.zip]

Archive with 1 entries (1 files):
- foods-2253484-supplementary.pdf
